# Supplementary material for: Polyaniline-Coated Porous Vanadium Nitride Microrods for Enhanced Performance of a Lithium–Sulfur Battery
Source: Molecules. 2023 Feb 15;28(4):1823. doi: 10.3390/molecules28041823 (PMC9967358; doi:10.3390/molecules28041823)
Supplement: Supplementary file 1 [file molecules-28-01823-s001.zip]

Archive with 1 entries (1 files):
- molecules-2168037-supplementary.pdf
